# Supplementary material for: Structural Characteristic, Strong Antioxidant, and Anti-Gastric Cancer Investigations on an Oleoresin from Ginger (Zingiber officinale var. roscoe)
Source: Foods. 2024 May 12;13(10):1498. doi: 10.3390/foods13101498 (PMC11119446; doi:10.3390/foods13101498)
Supplement: Supplementary file 1 [file foods-13-01498-s001.zip]

Archive with 1 entries (1 files):
- foods-3010373-supplementary.pdf
